# Supplementary material for: mecA and mecC Positive Strains of Staphylococcus aureus Detected and Isolated from Raw Milk of Ecuador
Source: Antibiotics (Basel). 2025 Dec 12;14(12):1255. doi: 10.3390/antibiotics14121255 (PMC12729871; doi:10.3390/antibiotics14121255)
Supplement: Supplementary file 1 [file antibiotics-14-01255-s001.zip]

Archive with 1 entries (1 files):
- antibiotics-3970207-supplementary.xlsx
