# Supplementary material for: mecA and mecC Positive Strains of Staphylococcus aureus Detected and Isolated from Raw Milk of Ecuador
Source: Antibiotics (Basel). 2025 Dec 12;14(12):1255. doi: 10.3390/antibiotics14121255 (PMC12729871; doi:10.3390/antibiotics14121255)
Supplement: Supplementary file 1 [file antibiotics-14-01255-s001.zip › antibiotics-3970207-supplementary.xlsx]

## Sheet: DATA
Sample	Province	Producer	Isolation	qPCR_result	mecA	mecC
1	Pichincha	small	N	P	N	N		N=	Negative
2	Pichincha	small	P	P	N	N		P=	Positive
3	Pichincha	medium	P	P	N	N
4	Pichincha	small	P	P	P	N
5	Pichincha	small	P	P	N	N
6	Pichincha	small	P	P	N	N
7	Pichincha	small	P	P	N	N
8	Pichincha	small	P	P	N	N
9	Pichincha	medium	P	P	N	N
10	Pichincha	small	P	P	N	N
11	Pichincha	small	P	P	N	N
12	Pichincha	small	P	P	P	N
13	Pichincha	medium	P	P	N	N
14	Pichincha	small	P	P	N	N
15	Pichincha	small	P	P	N	P
16	Pichincha	medium	P	P	P	N
17	Pichincha	medium	P	P	N	N
18	Pichincha	small	P	P	N	N
19	Pichincha	medium	P	P	N	N
20	Pichincha	medium	P	P	N	N
21	Pichincha	small	P	P	P	N
22	Pichincha	small	P	P	N	N
23	Pichincha	small	P	P	N	N
24	Pichincha	medium	P	P	N	N
25	Pichincha	small	P	P	N	N
26	Pichincha	large	P	P	P	N
27	Pichincha	large	P	P	N	N
28	Pichincha	small	P	P	N	N
29	Pichincha	medium	P	P	N	N
30	Pichincha	large	P	P	N	N
31	Pichincha	medium	P	P	N	N
32	Pichincha	large	P	P	N	N
33	Pichincha	small	P	P	N	N
34	Pichincha	medium	P	P	N	N
35	Pichincha	small	P	P	N	N
36	Pichincha	large	P	P	N	N
37	Pichincha	medium	P	P	N	N
38	Pichincha	large	P	P	P	N
39	Pichincha	small	P	P	N	N
40	Pichincha	small	P	P	N	N
41	Pichincha	medium	P	P	N	N
42	Pichincha	small	N	N	N	N
43	Pichincha	small	P	P	N	N
44	Pichincha	small	N	N	N	N
45	Pichincha	medium	P	P	N	N
46	Pichincha	medium	N	N	N	N
47	Pichincha	medium	P	P	N	N
48	Pichincha	medium	P	P	N	N
49	Pichincha	medium	N	P	N	N
50	Pichincha	medium	P	N	N	N
51	Pichincha	small	N	P	N	N
52	Pichincha	small	N	N	N	N
53	Pichincha	medium	N	N	N	N
54	Pichincha	large	P	N	N	N
55	Pichincha	medium	P	P	N	N
56	Pichincha	large	P	P	N	N
57	Pichincha	medium	P	P	N	N
58	Pichincha	medium	P	P	P	N
59	Pichincha	small	P	P	N	N
60	Pichincha	medium	P	P	P	N
61	Pichincha	small	P	P	N	N
62	Pichincha	large	P	P	N	N
63	Pichincha	medium	P	P	N	P
64	Pichincha	small	P	P	P	N
65	Pichincha	medium	P	P	N	N
66	Manabí	large	P	P	N	N
67	Manabí	medium	P	P	P	N
68	Manabí	medium	P	P	N	N
69	Manabí	large	P	P	N	N
70	Manabí	small	N	P	N	N
71	Manabí	large	P	N	N	N
72	Manabí	large	P	P	N	N
73	Manabí	medium	P	P	N	N
74	Manabí	small	P	P	N	N
75	Manabí	large	P	P	P	N
76	Pichincha	medium	P	P	N	P
77	Pichincha	medium	P	P	P	N
78	Pichincha	medium	P	P	N	N
79	Pichincha	large	P	P	N	N
80	Pichincha	large	P	P	P	N
81	Pichincha	small	P	P	N	N
82	Pichincha	medium	P	P	N	N
83	Pichincha	medium	P	P	N	N
84	Pichincha	large	P	P	N	N
85	Pichincha	medium	P	P	N	N
86	Pichincha	large	P	P	N	N
87	Pichincha	small	P	P	N	N
88	Pichincha	large	P	P	N	N
89	Pichincha	medium	P	P	N	N
90	Manabí	medium	P	P	P	N
91	Manabí	medium	P	P	P	N
92	Manabí	large	P	P	N	N
93	Manabí	small	P	P	N	N
94	Manabí	small	P	P	N	N
95	Manabí	small	P	P	N	N
96	Manabí	large	P	P	N	N
97	Manabí	medium	P	P	N	N
98	Manabí	medium	P	P	N	N
99	Manabí	large	P	P	N	N
100	Manabí	medium	P	P	N	N
101	Manabí	small	P	P	N	N
102	Manabí	medium	P	P	P	N
103	Manabí	small	P	P	P	N
104	Manabí	small	P	P	N	N
105	Manabí	large	P	P	N	N
106	Manabí	small	P	P	N	N
107	Manabí	medium	P	P	P	N
108	Manabí	large	P	P	N	N
109	Manabí	small	P	P	N	N
110	Pichincha	small	P	P	N	N
111	Pichincha	small	P	P	N	N
112	Pichincha	small	P	P	N	N
113	Pichincha	small	P	P	N	N
114	Pichincha	medium	P	P	P	N
115	Pichincha	medium	P	P	N	N
116	Pichincha	medium	P	P	N	N
117	Pichincha	small	P	P	N	N
118	Pichincha	medium	P	P	N	N
119	Pichincha	medium	P	P	N	N
120	Pichincha	large	P	P	N	N
121	Pichincha	medium	P	P	N	N
122	Pichincha	large	P	P	N	N
123	Pichincha	large	P	P	N	N
124	Pichincha	small	P	P	N	N
125	Pichincha	medium	P	P	N	N
126	Pichincha	large	N	N	N	N
127	Pichincha	large	N	N	N	N
128	Pichincha	small	P	P	P	N
129	Pichincha	small	P	P	N	N
130	Pichincha	large	P	P	N	N
131	Pichincha	medium	P	P	N	N
132	Pichincha	large	P	P	N	N
133	Pichincha	large	P	P	N	N
134	Pichincha	small	P	P	N	N
135	Pichincha	large	P	P	N	N
136	Pichincha	small	P	P	N	N
137	Pichincha	large	P	P	P	N
138	Pichincha	medium	P	P	N	N
139	Pichincha	large	N	N	N	N
140	Pichincha	medium	P	P	N	N
141	Pichincha	large	P	P	P	N
142	Pichincha	small	P	P	N	N
143	Pichincha	large	P	P	N	N
144	Pichincha	medium	P	P	N	N
145	Pichincha	large	P	P	P	N
146	Pichincha	large	P	P	N	N
147	Pichincha	medium	P	P	P	N
148	Pichincha	small	P	P	N	N
149	Pichincha	large	P	P	N	N
150	Pichincha	large	P	P	N	N
151	Pichincha	medium	P	P	N	N
152	Pichincha	small	P	P	N	N
153	Pichincha	medium	P	P	P	N
154	Pichincha	large	P	P	P	N
155	Pichincha	large	P	P	P	N
156	Pichincha	small	P	P	P	N
157	Pichincha	small	P	P	N	N
158	Pichincha	medium	P	P	N	P
159	Pichincha	medium	P	P	P	N
160	Pichincha	medium	P	P	P	N
161	Pichincha	small	P	P	N	P
162	Pichincha	medium	P	P	N	N
163	Pichincha	medium	P	P	N	N
164	Pichincha	large	P	P	P	N
165	Pichincha	medium	P	P	N	N
166	Pichincha	medium	P	P	P	N
167	Pichincha	medium	P	P	N	N
168	Pichincha	small	P	P	N	N
169	Pichincha	small	P	P	N	N
170	Pichincha	medium	P	P	N	N
171	Pichincha	medium	P	P	P	N
172	Pichincha	small	P	P	N	N
173	Pichincha	medium	P	P	N	N
174	Pichincha	large	P	P	N	N
175	Pichincha	small	P	P	N	N
176	Pichincha	medium	N	N	N	N
177	Pichincha	small	P	P	N	N
178	Pichincha	large	P	P	N	P
179	Pichincha	medium	P	P	P	N
180	Pichincha	medium	P	P	P	N
181	Pichincha	large	P	P	N	N
182	Pichincha	medium	P	P	N	N
183	Pichincha	medium	P	P	N	N
184	Pichincha	large	N	N	N	N
185	Pichincha	medium	P	P	P	N
186	Pichincha	large	P	P	P	N
187	Pichincha	large	P	P	N	N
188	Pichincha	large	P	P	N	N
189	Pichincha	large	N	N	N	N
190	Pichincha	medium	P	P	N	N
191	Pichincha	large	P	P	N	N
192	Pichincha	medium	P	P	N	N
193	Pichincha	large	P	P	N	N
194	Manabí	large	P	P	P	N
195	Manabí	medium	P	P	P	N
196	Manabí	medium	P	P	N	N
197	Manabí	medium	P	P	N	N
198	Manabí	small	P	P	N	N
199	Manabí	large	P	P	N	N
200	Manabí	small	P	P	N	N
201	Manabí	medium	P	P	N	N
202	Manabí	medium	P	P	N	N
203	Manabí	small	P	P	P	N
204	Manabí	large	P	P	N	N
205	Manabí	large	P	P	N	N
206	Manabí	large	P	P	N	N
207	Manabí	large	P	P	P	N
208	Manabí	medium	P	P	N	N
209	Manabí	small	P	P	N	N
210	Manabí	medium	P	P	P	N
211	Manabí	large	P	P	N	N
212	Manabí	small	P	P	N	N
213	Manabí	large	P	P	N	N
214	Manabí	small	P	P	N	N
215	Manabí	medium	P	P	N	N
216	Manabí	small	N	N	N	N
217	Manabí	large	P	P	N	N
218	Manabí	small	P	P	N	N
219	Manabí	small	P	P	N	N
220	Manabí	medium	P	P	N	N
221	Manabí	small	P	P	N	N
222	Manabí	large	P	P	N	N
223	Manabí	large	P	P	P	N
224	Manabí	large	P	P	P	N
225	Manabí	small	P	P	P	N
226	Manabí	medium	P	P	P	N
227	Manabí	small	P	P	N	N
228	Manabí	medium	P	P	N	N
229	Manabí	small	P	P	N	N
230	Manabí	medium	P	P	N	N
231	Manabí	small	P	P	P	N
232	Manabí	small	P	P	P	N
233	Manabí	medium	P	P	N	N
234	Manabí	large	N	P	N	N
235	Manabí	medium	N	P	N	N
236	Manabí	medium	N	P	N	N
237	Manabí	large	N	P	N	N
238	Manabí	medium	N	P	N	N
239	Manabí	large	N	P	N	N
240	Manabí	medium	N	P	P	N
241	Manabí	small	N	P	P	N
242	Manabí	medium	N	P	N	N
243	Manabí	large	N	P	P	N
244	Manabí	small	N	P	N	P
245	Manabí	medium	N	P	N	N
246	Manabí	small	N	P	N	N
247	Manabí	large	N	P	N	N
248	Manabí	medium	N	P	N	N
249	Manabí	small	N	P	N	N
250	Manabí	small	N	P	N	N
251	Manabí	medium	N	P	N	N
252	Manabí	medium	N	P	N	P
253	Manabí	large	N	P	P	N
254	Manabí	small	N	P	N	N
255	Manabí	medium	N	P	P	N
256	Manabí	medium	N	P	N	N
257	Manabí	large	N	P	N	N
258	Manabí	small	N	P	N	N
259	Manabí	small	N	P	N	N
260	Manabí	medium	N	N	N	N
261	Manabí	medium	N	P	N	N
262	Manabí	small	N	P	N	N
263	Manabí	large	N	N	N	N
264	Manabí	large	N	P	N	N
265	Manabí	small	N	P	N	N
266	Manabí	medium	N	P	N	N
267	Manabí	large	N	P	N	N
268	Manabí	small	N	P	P	N
269	Manabí	medium	N	N	N	N
270	Manabí	small	N	P	N	N
271	Manabí	medium	N	P	N	N
272	Manabí	small	N	P	N	P
273	Manabí	medium	N	P	P	N
274	Manabí	large	N	P	P	N
275	Manabí	small	P	P	P	N
276	Manabí	small	P	P	P	N
277	Manabí	medium	P	P	N	N
278	Manabí	large	P	P	N	N
279	Manabí	medium	P	P	N	P
280	Manabí	small	P	P	N	N
281	Manabí	medium	P	P	N	N
282	Manabí	small	P	P	N	N
283	Manabí	large	P	P	N	N
284	Manabí	small	P	P	N	N
285	Manabí	large	P	P	N	N
286	Manabí	large	P	P	N	N
287	Manabí	small	P	P	N	N
288	Manabí	medium	P	P	N	N
289	Manabí	small	P	P	N	N
290	Manabí	large	P	P	P	N
291	Manabí	small	P	P	N	N
292	Manabí	medium	P	P	N	N
293	Manabí	medium	P	P	N	N
294	Manabí	small	P	P	P	N
295	Manabí	large	N	P	N	N
296	Manabí	small	P	N	N	N
297	Manabí	medium	P	P	N	N
298	Manabí	large	P	P	P	N
299	Manabí	large	P	P	N	N
300	Manabí	medium	P	P	N	N
301	Manabí	small	P	P	P	N
302	Manabí	small	P	P	N	N
303	Manabí	medium	P	P	N	P
304	Manabí	large	P	P	N	N
305	Manabí	medium	P	P	P	N
306	Manabí	small	P	P	N	N
307	Manabí	medium	P	P	N	N
308	Manabí	small	P	P	N	P
309	Manabí	large	N	P	N	N
310	Manabí	small	P	N	N	N
311	Manabí	large	P	P	N	N
312	Manabí	small	N	P	N	N
313	Manabí	large	P	N	N	N
314	Manabí	small	P	P	P	N
315	Manabí	medium	P	P	N	N
316	Manabí	medium	P	P	P	N
317	Manabí	small	P	P	N	P
318	Manabí	large	P	P	P	N
319	Manabí	small	N	N	N	N
320	Manabí	large	N	N	N	N
321	Manabí	small	N	N	N	N
322	Manabí	large	N	N	N	N
323	Manabí	large	N	N	N	N
324	Manabí	small	N	N	N	N
325	Manabí	medium	N	N	N	N
326	Manabí	large	N	N	N	N
327	Manabí	medium	N	N	N	N
328	Manabí	small	N	N	N	N
329	Manabí	medium	N	N	N	N
330	Manabí	small	N	N	N	N
331	Pichincha	small	N	N	N	N
332	Pichincha	small	N	N	N	N
333	Pichincha	large	P	P	N	N
334	Pichincha	medium	P	P	P	N
335	Pichincha	small	P	P	N	P
336	Pichincha	small	P	P	P	N
337	Pichincha	small	P	P	P	N
338	Pichincha	small	P	P	P	N
339	Pichincha	large	P	P	N	P
340	Pichincha	medium	P	P	N	N
341	Pichincha	small	P	P	P	N
342	Pichincha	small	P	P	N	P
343	Pichincha	small	P	P	N	P
344	Pichincha	small	P	P	N	N
345	Pichincha	medium	P	P	N	N
346	Pichincha	medium	P	P	N	N
347	Pichincha	large	P	P	N	N
348	Pichincha	small	P	P	N	N
349	Pichincha	medium	P	P	N	N
350	Pichincha	medium	P	P	N	N
351	Pichincha	large	P	P	N	N
352	Pichincha	small	P	P	P	N
353	Pichincha	small	P	P	P	N
354	Pichincha	medium	P	P	N	N
355	Pichincha	medium	P	P	N	N
356	Pichincha	small	P	P	N	N
357	Pichincha	large	P	P	N	N
358	Pichincha	small	P	P	N	N
359	Pichincha	large	P	P	N	N
360	Pichincha	small	P	P	N	N
361	Pichincha	large	P	P	N	N
362	Pichincha	large	P	P	N	N
363	Pichincha	small	P	P	P	N
364	Pichincha	medium	P	P	N	N
365	Pichincha	small	P	P	N	N
366	Pichincha	large	P	P	P	N
367	Pichincha	small	P	P	N	N
368	Pichincha	small	P	P	N	N
369	Pichincha	large	P	P	N	N
370	Pichincha	small	P	P	N	N
371	Pichincha	medium	P	P	N	N
372	Pichincha	small	N	N	N	N
373	Pichincha	small	P	P	N	N
374	Pichincha	large	P	P	N	N
375	Pichincha	medium	P	P	N	N
376	Pichincha	medium	P	P	N	N
377	Pichincha	small	P	P	N	N
378	Pichincha	medium	P	P	P	N
379	Pichincha	small	P	P	N	N
380	Pichincha	small	P	P	N	N
381	Pichincha	large	P	P	N	N
382	Pichincha	small	P	P	N	N
383	Pichincha	medium	P	P	N	N
384	Pichincha	large	P	P	N	N
385	Pichincha	small	P	P	N	N
386	Pichincha	large	P	P	N	N
387	Pichincha	small	P	P	N	N
388	Pichincha	large	P	P	P	N
389	Pichincha	small	P	P	N	N
390	Pichincha	large	P	P	N	P
391	Pichincha	small	P	P	P	N
392	Pichincha	large	P	P	N	N
393	Pichincha	large	P	P	N	N
394	Pichincha	small	P	P	N	N
395	Pichincha	medium	P	P	P	N
396	Manabí	medium	P	P	N	P
397	Manabí	large	P	P	N	N
398	Manabí	medium	P	P	N	N
399	Manabí	small	P	P	N	N
400	Manabí	small	P	P	N	N
401	Manabí	large	P	P	P	N
402	Manabí	small	P	P	N	N
403	Manabí	large	P	P	N	N
404	Manabí	small	P	P	N	N
405	Manabí	medium	P	P	N	N
406	Manabí	small	P	P	N	N
407	Manabí	large	P	P	P	N
408	Manabí	large	P	P	N	N
409	Manabí	small	P	P	N	N
410	Manabí	large	P	P	N	N
411	Manabí	large	P	P	N	N
412	Manabí	large	P	P	N	N
413	Manabí	small	P	P	P	N
414	Manabí	small	P	P	N	N
415	Manabí	medium	P	P	N	N
416	Manabí	small	P	P	N	N
417	Manabí	large	P	P	N	N
418	Manabí	small	N	P	N	N
419	Manabí	small	N	P	N	N
420	Manabí	large	N	P	N	N
421	Manabí	medium	N	P	P	N
422	Manabí	medium	N	P	N	N
423	Manabí	small	N	P	N	N
424	Manabí	large	N	P	N	N
425	Manabí	small	N	P	P	N
426	Manabí	small	N	N	N	N
427	Manabí	medium	N	N	N	N
428	Manabí	medium	N	N	N	N
429	Manabí	small	N	N	N	N
430	Manabí	small	N	N	N	N
431	Manabí	large	N	N	N	N
432	Manabí	large	N	N	N	N
433	Manabí	small	N	N	N	N
434	Manabí	medium	N	N	N	N
435	Manabí	small	N	N	N	N
436	Manabí	medium	N	N	N	N
437	Manabí	small	N	N	N	N
438	Manabí	large	N	N	N	N
439	Manabí	large	N	N	N	N
440	Manabí	small	N	N	N	N
441	Manabí	medium	N	N	N	N
442	Manabí	medium	P	P	P	N
443	Manabí	large	P	P	N	N
444	Manabí	small	P	P	N	N
445	Manabí	large	P	P	N	N
446	Manabí	small	N	N	N	N
447	Manabí	medium	P	P	P	N
448	Manabí	large	P	P	N	N
449	Manabí	small	P	P	N	N
450	Manabí	small	P	P	N	N
451	Manabí	large	P	P	N	P
452	Pichincha	small	P	P	N	N
453	Pichincha	small	P	P	N	N
454	Pichincha	medium	P	P	N	N
455	Pichincha	small	P	P	N	N
456	Manabí	small	P	P	N	N
457	Manabí	medium	P	P	N	N
458	Manabí	large	P	P	P	N
459	Manabí	medium	P	P	N	N
460	Manabí	small	P	P	N	N
461	Manabí	small	P	P	N	N
462	Manabí	large	P	P	N	N
463	Manabí	small	P	P	N	N
464	Manabí	large	P	P	N	N
465	Manabí	small	P	P	N	N
466	Manabí	medium	P	P	N	N
467	Manabí	small	P	P	N	N
468	Manabí	large	P	P	N	N
469	Manabí	large	P	P	N	N
470	Manabí	small	P	P	N	N
471	Manabí	large	P	P	N	N
472	Manabí	large	P	P	P	N
473	Manabí	large	P	P	N	N
474	Manabí	small	P	P	N	N
475	Manabí	small	P	P	N	N
476	Manabí	medium	P	P	N	P
477	Manabí	small	P	P	N	P
478	Manabí	large	P	P	P	N
479	Manabí	small	P	P	N	N
480	Manabí	small	P	P	N	N
481	Manabí	large	P	P	N	N
482	Manabí	medium	P	P	P	N
483	Manabí	large	P	P	N	N
484	Pichincha	medium	P	P	N	N
485	Pichincha	medium	P	P	N	N
486	Pichincha	small	P	P	N	P
487	Pichincha	large	P	P	N	N
488	Pichincha	small	P	P	P	N
489	Pichincha	small	P	P	P	N
490	Pichincha	medium	P	P	N	N
491	Pichincha	medium	P	P	N	N
492	Pichincha	small	P	P	N	N
493	Pichincha	small	P	P	N	N
494	Pichincha	large	P	P	N	N
495	Pichincha	large	P	P	N	P
496	Pichincha	small	P	P	P	N
497	Pichincha	medium	P	P	N	N
498	Pichincha	small	P	P	N	N
499	Pichincha	medium	P	P	N	N
500	Pichincha	small	P	P	P	N
501	Pichincha	large	P	P	P	N
502	Pichincha	large	P	P	N	P
503	Pichincha	small	P	P	P	N
504	Pichincha	small	P	P	N	N
505	Pichincha	small	P	P	N	N
506	Pichincha	large	P	P	P	N
507	Pichincha	small	P	P	N	P
508	Pichincha	medium	P	P	N	N
509	Pichincha	small	P	P	N	N
510	Pichincha	large	P	P	N	N
511	Pichincha	medium	P	P	N	N
512	Pichincha	small	P	P	N	N
513	Pichincha	large	P	P	N	N
514	Pichincha	small	P	P	N	N
515	Pichincha	small	P	P	P	N
516	Manabí	medium	P	P	N	N
517	Manabí	medium	P	P	P	N
518	Manabí	large	P	P	N	N
519	Manabí	small	P	P	N	N
520	Manabí	small	P	P	N	N
521	Manabí	small	P	P	N	N
522	Manabí	large	P	P	P	N
523	Manabí	medium	P	P	N	N
524	Manabí	medium	P	P	N	N
525	Manabí	large	P	P	N	N
526	Manabí	medium	P	P	N	N
527	Manabí	small	P	P	N	N
528	Manabí	medium	P	P	P	N
529	Manabí	small	P	P	N	N
530	Manabí	small	P	P	N	N
531	Manabí	large	P	P	N	N
532	Manabí	small	P	P	N	N
533	Manabí	medium	P	P	P	N
534	Manabí	large	P	P	N	N
535	Manabí	small	P	P	P	N
536	Manabí	small	P	P	N	N
537	Manabí	small	P	P	N	N
538	Manabí	small	P	P	N	N
539	Manabí	small	P	P	N	N
540	Manabí	medium	P	P	N	N
541	Manabí	medium	P	P	P	N
542	Manabí	medium	P	P	N	N
543	Manabí	large	P	P	N	N
544	Manabí	large	P	P	N	P
545	Manabí	medium	P	P	N	N
546	Manabí	small	P	P	N	N
547	Manabí	medium	P	P	N	N
548	Manabí	large	P	P	N	N
549	Manabí	large	P	P	N	P
550	Manabí	small	P	P	P	N
551	Manabí	small	P	P	N	N
552	Manabí	medium	P	P	N	N
553	Manabí	medium	P	P	N	N
554	Manabí	large	P	P	N	N
555	Manabí	small	P	P	N	N
556	Manabí	medium	P	P	N	N
557	Manabí	medium	P	P	N	N
558	Manabí	large	P	P	N	N
559	Manabí	medium	P	P	P	N
560	Manabí	medium	P	P	N	N
561	Manabí	medium	P	P	N	N
562	Manabí	large	P	P	N	N
563	Manabí	small	P	P	N	N
564	Manabí	medium	P	P	N	N
565	Manabí	medium	P	P	N	N
566	Manabí	small	P	P	N	N
567	Manabí	medium	P	P	N	N
568	Manabí	large	P	P	N	N
569	Manabí	small	P	P	N	N
570	Manabí	medium	P	P	N	N
571	Manabí	medium	P	P	N	N
572	Manabí	large	P	P	N	N
573	Manabí	small	P	P	P	N
574	Manabí	medium	P	P	N	N
575	Manabí	large	P	P	N	N
576	Pichincha	small	P	P	N	N
577	Pichincha	medium	P	P	N	N
578	Pichincha	large	P	P	N	N
579	Pichincha	small	P	P	N	N
580	Pichincha	medium	P	P	N	P
581	Pichincha	medium	P	P	P	N
582	Pichincha	small	P	P	N	N
583	Pichincha	medium	P	P	N	N
584	Pichincha	small	P	P	N	P
585	Pichincha	large	P	P	N	N
586	Pichincha	large	P	P	N	N
587	Pichincha	small	P	P	N	N
588	Pichincha	small	P	P	N	N
589	Pichincha	small	P	P	N	N
590	Pichincha	large	P	P	N	N
591	Pichincha	small	P	P	P	N
592	Pichincha	medium	P	P	N	N
593	Pichincha	small	P	P	N	N
594	Pichincha	large	P	P	N	N
595	Pichincha	medium	P	P	N	P
596	Pichincha	small	P	P	P	N
597	Pichincha	large	P	P	N	N
598	Pichincha	small	P	P	N	P
599	Pichincha	small	N	N	N	N
600	Pichincha	medium	P	P	P	N
601	Pichincha	medium	P	P	N	N
602	Pichincha	small	P	P	N	N
603	Pichincha	large	P	P	N	N
604	Pichincha	large	P	P	N	N
605	Pichincha	medium	P	P	N	N
606	Pichincha	medium	P	P	N	N
607	Pichincha	large	P	P	N	N
608	Pichincha	medium	P	P	P	N
609	Pichincha	small	P	P	N	N
610	Pichincha	medium	P	P	P	N
611	Pichincha	small	P	P	P	N
612	Pichincha	small	P	P	N	N
613	Pichincha	large	P	P	N	N
614	Pichincha	small	P	P	N	N
615	Pichincha	medium	P	P	N	N
616	Pichincha	large	P	P	N	N
617	Pichincha	small	P	P	N	N
618	Pichincha	small	N	N	N	N
619	Pichincha	small	P	P	N	N
620	Pichincha	small	P	P	N	N
621	Pichincha	small	P	P	N	N
622	Pichincha	medium	P	P	N	N
623	Pichincha	medium	P	P	N	N
624	Pichincha	medium	P	P	N	N
625	Pichincha	large	P	P	N	N
626	Pichincha	large	P	P	P	N
627	Pichincha	medium	P	P	N	N
628	Pichincha	small	P	P	N	N
629	Pichincha	medium	P	P	N	N
630	Pichincha	large	P	P	N	N
631	Pichincha	large	P	P	N	N
632	Pichincha	small	P	P	N	N
633	Pichincha	small	P	P	N	N

## Sheet: Matriz 16S
	OQ98388...			LC606406			LC727687			LN871054			STARGDA			LC647820			109 BP LM...	3001 BP L...			17 BP LM ...			221 BP LM...	LC752325			200 BP LM...	205 BP LM...		342 BP LM...		AB681291			LN871053			LN827735			LN827735			33 BP LM ...
OQ98388...				0.89578			0.8934			0.89021			0.88942			0.89587			0.89436	0.89419			0.89419			0.89419	0.89499			0.89578	0.89578		0.89578		0.89578			0.89578			0.89578			0.89578			0.89658
LC606406	0.89578						0.99681			0.97928			0.97849			0.99761			0.99602	0.99602			0.99681			0.99681	0.99841			0.9992	0.9992		0.9992		0.9992			0.9992			0.9992			0.9992			0.99841
LC727687	0.8934			0.99681						0.97689			0.9761			0.99522			0.99364	0.99363			0.99442			0.99442	0.99602			0.99681	0.99681		0.99681		0.99681			0.99681			0.99681			0.99681			0.99602
LN871054	0.89021			0.97928			0.97689						0.99761			0.9801			0.97852	0.97849			0.97769			0.97769	0.97928			0.98008	0.98008		0.98008		0.98008			0.98008			0.98008			0.98008			0.97928
STARGDA	0.88942			0.97849			0.9761			0.99761						0.97771			0.97613	0.9761			0.97769			0.97769	0.97849			0.97928	0.97928		0.97928		0.97928			0.97928			0.97928			0.97928			0.97849
LC647820	0.89587			0.99761			0.99522			0.9801			0.97771						0.99841	0.99682			0.99602			0.99602	0.99761			0.99841	0.99841		0.99841		0.99841			0.99841			0.99841			0.99841			0.99761
109 BP LM...	0.89436			0.99602			0.99364			0.97852			0.97613			0.99841				0.99523			0.99443			0.99443	0.99602			0.99682	0.99682		0.99682		0.99682			0.99682			0.99682			0.99682			0.99602
3001 BP L...	0.89419			0.99602			0.99363			0.97849			0.9761			0.99682			0.99523				0.99442			0.99442	0.99602			0.99681	0.99681		0.99681		0.99681			0.99681			0.99681			0.99681			0.99602
17 BP LM ...	0.89419			0.99681			0.99442			0.97769			0.97769			0.99602			0.99443	0.99442						1	0.99681			0.99761	0.99761		0.99761		0.99761			0.99761			0.99761			0.99761			0.99681
221 BP LM...	0.89419			0.99681			0.99442			0.97769			0.97769			0.99602			0.99443	0.99442			1				0.99681			0.99761	0.99761		0.99761		0.99761			0.99761			0.99761			0.99761			0.99681
LC752325	0.89499			0.99841			0.99602			0.97928			0.97849			0.99761			0.99602	0.99602			0.99681			0.99681				0.9992	0.9992		0.9992		0.9992			0.9992			0.9992			0.9992			0.99841
200 BP LM...	0.89578			0.9992			0.99681			0.98008			0.97928			0.99841			0.99682	0.99681			0.99761			0.99761	0.9992				1		1		1			1			1			1			0.9992
205 BP LM...	0.89578			0.9992			0.99681			0.98008			0.97928			0.99841			0.99682	0.99681			0.99761			0.99761	0.9992			1			1		1			1			1			1			0.9992
342 BP LM...	0.89578			0.9992			0.99681			0.98008			0.97928			0.99841			0.99682	0.99681			0.99761			0.99761	0.9992			1	1				1			1			1			1			0.9992
AB681291	0.89578			0.9992			0.99681			0.98008			0.97928			0.99841			0.99682	0.99681			0.99761			0.99761	0.9992			1	1		1					1			1			1			0.9992
LN871053	0.89578			0.9992			0.99681			0.98008			0.97928			0.99841			0.99682	0.99681			0.99761			0.99761	0.9992			1	1		1		1						1			1			0.9992
LN827735	0.89578			0.9992			0.99681			0.98008			0.97928			0.99841			0.99682	0.99681			0.99761			0.99761	0.9992			1	1		1		1			1						1			0.9992
LN827735	0.89578			0.9992			0.99681			0.98008			0.97928			0.99841			0.99682	0.99681			0.99761			0.99761	0.9992			1	1		1		1			1			1						0.9992
33 BP LM ...	0.89658			0.99841			0.99602			0.97928			0.97849			0.99761			0.99602	0.99602			0.99681			0.99681	0.99841			0.9992	0.9992		0.9992		0.9992			0.9992			0.9992			0.9992
196 BP LM...	0.89658			0.99841			0.99602			0.97928			0.97849			0.99761			0.99602	0.99602			0.99681			0.99681	0.99841			0.9992	0.9992		0.9992		0.9992			0.9992			0.9992			0.9992			1
STA16SRR...	0.89658			0.99841			0.99602			0.97928			0.97849			0.99761			0.99602	0.99602			0.99681			0.99681	0.99841			0.9992	0.9992		0.9992		0.9992			0.9992			0.9992			0.9992			1
LC747148	0.89578			0.9992			0.99681			0.98008			0.97928			0.99841			0.99682	0.99681			0.99761			0.99761	0.9992			1	1		1		1			1			1			1			0.9992
STARGDB	0.89578			0.9992			0.99681			0.98008			0.97928			0.99841			0.99682	0.99681			0.99761			0.99761	0.9992			1	1		1		1			1			1			1			0.9992
STARGDB	0.89578			0.9992			0.99681			0.98008			0.97928			0.99841			0.99682	0.99681			0.99761			0.99761	0.9992			1	1		1		1			1			1			1			0.9992
LC648437	0.8926			0.98646			0.98408			0.97691			0.97452			0.98727			0.98569	0.98567			0.98487			0.98487	0.98646			0.98726	0.98726		0.98726		0.98726			0.98726			0.98726			0.98726			0.98646
LC654888	0.8926			0.98725			0.98486			0.97769			0.9753			0.98806			0.98648	0.98645			0.98566			0.98566	0.98725			0.98805	0.98805		0.98805		0.98805			0.98805			0.98805			0.98805			0.98725
STARGDI	0.8934			0.98645			0.98406			0.97689			0.9745			0.98726			0.98568	0.98566			0.98486			0.98486	0.98645			0.98725	0.98725		0.98725		0.98725			0.98725			0.98725			0.98725			0.98805
[truncated: 8 more columns]
